# Supplementary material for: Mechanical Reinforcement of Ethylene Vinyl Acetate (EVA) Nanocomposites Prepared from Masterbatch of Cellulose Nanofibers Wrapped with Ethylene Vinyl Alcohol (EVOH)
Source: Polymers (Basel). 2026 Jan 8;18(2):167. doi: 10.3390/polym18020167 (PMC12846184; doi:10.3390/polym18020167)
Supplement: Supplementary file 1 [file polymers-18-00167-s001.zip]

Archive with 1 entries (1 files):
- polymers-4013314-supplementary.pdf
